# Supplementary material for: Whole Genome Sequencing of the Blue Tilapia (Oreochromis aureus) Provides a Valuable Genetic Resource for Biomedical Research on Tilapias
Source: Mar Drugs. 2019 Jun 28;17(7):386. doi: 10.3390/md17070386 (PMC6669741; doi:10.3390/md17070386)
Supplement: Supplementary file 1 [file marinedrugs-17-00386-s001.zip]

Archive with 19 entries (16 files):
- Supplementary Information/
- Supplementary Information/.DS_Store
- __MACOSX/
- __MACOSX/Supplementary Information/
- __MACOSX/Supplementary Information/._.DS_Store
- Supplementary Information/Figure S1.pdf
- __MACOSX/Supplementary Information/._Figure S1.pdf
- Supplementary Information/Table S1.docx
- __MACOSX/Supplementary Information/._Table S1.docx
- Supplementary Information/Table S2.docx
- __MACOSX/Supplementary Information/._Table S2.docx
- Supplementary Information/Table S3.docx
- Supplementary Information/Table S4.docx
- __MACOSX/Supplementary Information/._Table S4.docx
- Supplementary Information/Table S5.docx
- __MACOSX/Supplementary Information/._Table S5.docx
- Supplementary Information/Table S6.xlsx
- __MACOSX/Supplementary Information/._Table S6.xlsx
- __MACOSX/._Supplementary Information
